# Supplementary material for: MK2/p38/p53 Suppress Basal IL-1β and Non-Canonical NF-κB Signaling in Macrophages
Source: Int J Mol Sci. 2026 Apr 2;27(7):3232. doi: 10.3390/ijms27073232 (PMC13072840; doi:10.3390/ijms27073232)
Supplement: Supplementary file 1 [file ijms-27-03232-s001.zip]

Archive with 1 entries (1 files):
- ijms-4166638-supplementary.pdf
